# Supplementary material for: Does Obesity Increase the Risk of Depression in Youth? A Stratified Meta-Analysis of Longitudinal and Cross-Sectional Evidence
Source: Behav Sci (Basel). 2026 Apr 28;16(5):671. doi: 10.3390/bs16050671 (PMC13203113; doi:10.3390/bs16050671)
Supplement: Supplementary file 1 [file behavsci-16-00671-s001.zip]

Archive with 1 entries (1 files):
- behavsci-4259979-supplementary Table S1.pdf
